# Supplementary material for: Anti-Melanogenic and Antioxidant Effects of Cell-Free Supernatant from Lactobacillus gasseri BNR17
Source: Microorganisms. 2022 Apr 8;10(4):788. doi: 10.3390/microorganisms10040788 (PMC9027439; doi:10.3390/microorganisms10040788)
Supplement: Supplementary file 1 [file microorganisms-10-00788-s001.zip]

Archive with 1 entries (1 files):
- microorganisms-1643522-supplementary.pdf
